# Supplementary material for: Sexual Behaviour and Fantasies in a Group of Young Italian Cohort
Source: J Clin Med. 2021 Sep 23;10(19):4327. doi: 10.3390/jcm10194327 (PMC8509395; doi:10.3390/jcm10194327)
Supplement: Supplementary file 1 [file jcm-10-04327-s001.zip]

Archive with 1 entries (1 files):
- jcm-1394661-supplementary.pdf
